# Supplementary material for: Hypoglossal Nerve Palsy Following Cervical Spine Surgery—Two Case Reports and a Systematic Review of the Literature
Source: Brain Sci. 2025 Feb 27;15(3):256. doi: 10.3390/brainsci15030256 (PMC11940092; doi:10.3390/brainsci15030256)
Supplement: Supplementary file 1 [file brainsci-15-00256-s001.zip]

Archive with 1 entries (1 files):
- brainsci-3494681-supplementary.pdf
